# Supplementary material for: The Use of National Cancer Registry Data for Breast Cancer Family History Assessment in Premenopausal Women
Source: J Clin Med. 2024 Jul 31;13(15):4473. doi: 10.3390/jcm13154473 (PMC11313154; doi:10.3390/jcm13154473)
Supplement: Supplementary file 1 [file jcm-13-04473-s001.zip]

Archive with 1 entries (1 files):
- jcm-3098930-supplementary.pdf
